# Supplementary material for: Secreted LysM proteins are required for niche competition and full virulence in Pseudomonas savastanoi during host plant infection
Source: PLoS Pathog. 2025 Aug 1;21(8):e1013121. doi: 10.1371/journal.ppat.1013121 (PMC12327690; doi:10.1371/journal.ppat.1013121)
Supplement: S1 Table — (XLSX) [file ppat.1013121.s001.xlsx]

## Sheet: Hoja1
Ensemble Gene ID for the EPP	Accession	Gene name	Score Sequest HT₁	Coverage [%]₂	Peptides₃	PSMs₄	Unique Peptides₅	Lenght	MW [kDa]
PSA3335_00010	ARD09621.1	dnaN	69.77	37	11	28	11	367	40.7
PSA3335_00305	ARD09669.1		21.15	31	5	6	5	226	24.3
PSA3335_00320	ARD09672.1		76.6	46	20	33	20	414	46.5
PSA3335_00325	ARD09673.1		70.81	33	12	27	12	373	41
PSA3335_00555	ARD09711.1		24.3	20	9	12	9	545	59.2
PSA3335_00860	ARD09768.1		38.93	26	7	13	7	360	38.6
PSA3335_01090	ARD09807.1		19.84	26	8	9	8	335	37.1
PSA3335_01100	ARD09809.1		20.05	23	9	14	9	493	53.2
PSA3335_01425	ARD09864.1	aguB	35.77	39	7	10	7	292	32.8
PSA3335_01435	ARD09866.1		49.25	36	11	19	11	424	46.2
PSA3335_01530	ARD09884.1		22.9	40	9	10	9	254	28
PSA3335_01580	ARD09893.1		79.51	43	24	33	24	741	80.1
PSA3335_01620	ARD09901.1		47.39	31	6	21	6	214	23.2
PSA3335_01635	ARD09904.1		16.84	27	5	8	5	259	29
PSA3335_01640	ARD09905.1		14.62	19	10	11	10	595	66.4
PSA3335_01650	ARD09907.1		10.27	18	4	6	4	279	29.4
PSA3335_01665	ARD09910.1		5.42	12	2	2	2	155	17.2
PSA3335_01695	ARD09915.1	argA	48.99	33	12	24	12	432	47.9
PSA3335_01890	ARD09946.1		24.4	34	12	13	12	497	52.4
PSA3335_01895	ARD09947.1		76.43	32	15	31	15	450	50
PSA3335_01910	ARD09950.1	ftsX	8.61	13	4	6	4	344	37.2
PSA3335_01945	ARD09956.1		10.24	20	5	6	5	352	39.5
PSA3335_02075	ARD09982.1		43.71	28	6	12	6	315	34.4
PSA3335_02390	ARD10034.1		102.44	51	16	35	16	430	46.2
PSA3335_02515	ARD10054.1		46.27	30	8	17	8	278	30.3
PSA3335_02750	ARD14496.1		115.6	46	18	49	18	440	48.8
PSA3335_02755	ARD10090.1		247.4	50	41	86	41	926	104.5
PSA3335_02795	ARD10098.1		5.34	13	4	4	4	344	37.6
PSA3335_02825	ARD14497.1	estP	59.86	27	13	20	13	640	68.9
PSA3335_03240	ARD10169.1	rpoB	527.41	45	62	197	62	1357	150.9
PSA3335_03375	ARD10196.1	secY	51.71	18	9	25	9	444	47.9
PSA3335_03570	ARD10228.1	motB	13.52	28	6	6	6	341	37.1
PSA3335_03630	ARD10239.1	hflK	114.36	39	14	42	14	399	43.8
PSA3335_03635	ARD10240.1	hflC	100.61	60	19	44	19	289	33
PSA3335_03650	ARD10243.1		102.3	43	21	39	20	644	68.1
PSA3335_03745	ARD10260.1		62.56	31	9	23	9	378	39.9
PSA3335_03860	ARD10280.1		42.35	26	15	15	15	759	78.8
PSA3335_03970	ARD10302.1		12.59	24	4	5	4	188	21.5
PSA3335_04245	ARD10347.1		87.79	51	17	39	17	387	43.3
PSA3335_04290	ARD10354.1		52.2	24	11	21	10	531	59.3
PSA3335_04295	ARD10355.1		42.49	28	12	20	12	471	51.8
PSA3335_04300	ARD10356.1		7.12	6	2	2	2	530	59.3
PSA3335_04305	ARD10357.1		45.5	29	11	18	11	542	60.7
PSA3335_04310	ARD10358.1		84.91	37	20	37	20	535	59.6
PSA3335_04315	ARD10359.1		36.66	38	7	12	7	237	25.6
PSA3335_04330	ARD10362.1		87.51	30	17	34	17	577	65.3
PSA3335_04410	ARD10376.1		39.72	12	5	14	3	541	57.7
PSA3335_04570	ARD10404.1		36.03	61	6	12	6	173	19.1
PSA3335_04610	ARD10411.1	carB	292.78	40	47	114	47	1073	117.5
PSA3335_04630	ARD10415.1	ftsH	120.73	35	18	48	18	634	68.9
PSA3335_04650	ARD10419.1	secG	36.35	40	3	11	3	126	12.9
PSA3335_04700	ARD10426.1		33.09	48	6	16	6	117	12.1
PSA3335_04805	ARD10445.1	tldD	49.65	28	11	24	11	479	50.2
PSA3335_04835	ARD10450.1		58.52	27	11	20	9	537	57.9
PSA3335_05165	ARD10509.1	lptA	20.35	33	7	11	7	182	19.7
PSA3335_05195	ARD10515.1	mlaD	27.95	61	8	16	8	155	16.3
PSA3335_05200	ARD10516.1		49.32	46	10	21	10	216	23.8
PSA3335_05255	ARD10527.1		89.9	63	10	39	10	147	16.7
PSA3335_05315	ARD10537.1		51.08	39	8	18	8	192	20.5
PSA3335_05330	ARD10540.1		84.94	35	17	34	17	604	65
PSA3335_05360	ARD10545.1		33.56	29	12	18	12	576	63
PSA3335_05415	ARD10556.1	ftsZ	98.97	56	17	31	17	395	41.5
PSA3335_05470	ARD10567.1		15.41	15	5	10	5	277	29.8
PSA3335_05490	ARD10571.1		9.3	16	5	8	5	335	37.5
PSA3335_05550	ARD10582.1		62.08	30	10	20	10	354	38.7
PSA3335_05595	ARD10590.1		66.28	43	13	27	13	452	47.2
PSA3335_05625	ARD10595.1		106.11	53	13	36	13	283	30.9
PSA3335_05795	ARD10627.1		37.97	15	9	19	9	490	52.6
PSA3335_05830	ARD10632.1		85.25	34	15	31	15	486	53.2
PSA3335_05835	ARD10633.1		81.67	27	21	29	21	1044	112.3
PSA3335_05840	ARD10634.1		89.9	52	16	35	16	386	41
PSA3335_05920	ARD10647.1	bglX	115.35	46	29	62	29	765	83.1
PSA3335_06075	ARD10675.1		4.06	15	5	5	5	326	35.1
PSA3335_06130	ARD10683.1		18.04	28	6	7	6	319	34.7
PSA3335_06135	ARD10684.1		84.6	25	10	26	10	479	50.5
PSA3335_06145	ARD10686.1	lepB	46.42	45	11	17	11	284	32
PSA3335_06185	ARD10694.1		21.81	28	4	7	4	130	14.1
PSA3335_06205	ARD10698.1		17.14	23	7	8	7	291	31.4
PSA3335_06270	ARD10709.1		52.76	28	16	21	16	805	86.6
PSA3335_06380	ARD10730.1		51.41	46	13	30	13	304	33.1
PSA3335_06555	ARD10764.1		33.93	45	10	14	10	260	27.9
PSA3335_06655	ARD10784.1		36.88	26	7	12	7	376	39.1
PSA3335_06665	ARD10786.1		22.81	31	4	8	4	154	15.8
PSA3335_06675	ARD10788.1		26.87	41	6	9	6	226	24.5
PSA3335_06700	ARD10793.1		91.04	39	10	26	10	374	39.5
PSA3335_06760	ARD10802.1		49.44	23	9	14	9	373	40.3
PSA3335_06795	ARD10807.1		19.02	38	5	6	5	187	20.2
PSA3335_06935	ARD10831.1		10.03	20	3	8	3	138	15.3
PSA3335_07010	ARD10844.1		28.92	18	7	15	7	444	48.1
PSA3335_07015	ARD10845.1	mprF	22.91	14	11	15	11	880	96.4
PSA3335_07045	ARD10848.1		164.65	38	15	64	15	446	47.9
PSA3335_07065	ARD10852.1		28.14	20	5	11	5	202	22
PSA3335_07105	ARD10860.1	tolQ	30.38	26	7	11	7	231	25.3
PSA3335_07110	ARD10861.1	tolR	17.1	50	5	7	5	154	16.7
PSA3335_07115	ARD10862.1	tolA	37.32	30	8	14	8	332	36.1
PSA3335_07120	ARD10863.1	tolB	129.13	58	24	56	24	433	47.7
PSA3335_07125	ARD10864.1	pal	119.12	67	5	51	5	166	17.7
PSA3335_07680	ARD10958.1		38.8	14	5	12	5	580	60
PSA3335_07700	ARD10961.1	pgi	84.1	31	15	40	15	554	61.6
PSA3335_07780	ARD10975.1	mrcB	30.98	24	16	20	16	773	84.9
PSA3335_07785	ARD14543.1		26.57	15	4	12	4	242	24.8
PSA3335_07935	ARD10997.1		75.22	29	13	26	10	546	57.5
PSA3335_08215	ARD11047.1		9.43	8	2	4	2	422	46.4
PSA3335_08295	ARD11058.1		99.98	39	22	39	20	685	73.7
PSA3335_08320	ARD11063.1		46.98	29	8	24	8	316	34.4
PSA3335_08375	ARD11074.1	rfbB	77.3	32	11	29	10	357	40.3
PSA3335_08500	ARD11096.1	lolB	14.67	28	5	5	5	205	22.9
PSA3335_08535	ARD11102.1		61.88	47	8	20	8	172	19
PSA3335_08650	ARD11124.1	mqo	72.69	38	16	30	16	502	54.7
PSA3335_08660	ARD11126.1		62.79	51	8	27	8	193	20.4
PSA3335_08670	ARD11128.1		27.13	33	9	11	9	387	43.6
PSA3335_08690	ARD11132.1		40.59	40	7	16	7	272	29
PSA3335_08785	ARD11150.1		53.93	58	7	13	7	229	23.9
PSA3335_08840	ARD11159.1	trxB	25.7	25	5	8	5	320	33.9
PSA3335_08940	ARD11179.1		49.25	45	3	20	3	110	12.9
PSA3335_08960	ARD11183.1	fecA	64.25	26	15	28	15	782	85.4
PSA3335_09045	ARD11198.1		48.78	41	7	18	7	222	23.3
PSA3335_09075	ARD11204.1		12.77	13	6	7	6	493	54.8
PSA3335_09155	ARD11218.1		144.57	40	17	56	17	342	36.7
PSA3335_09260	ARD11238.1	lptF	7.14	8	4	4	4	375	41.6
PSA3335_09425	ARD11268.1		181.47	49	31	94	31	428	45.7
PSA3335_09445	ARD11272.1		334.52	44	16	132	16	453	50.4
PSA3335_09565	ARD11293.1	cyoA	81.7	28	7	26	7	313	34.4
PSA3335_09570	ARD11294.1	cyoB	34.05	7	5	14	5	670	74.4
PSA3335_09610	ARD11302.1		111.51	41	17	38	14	533	56.7
PSA3335_10275	ARD11416.1	yajC	35.07	27	4	15	4	111	11.8
PSA3335_10280	ARD11417.1	secD	136.83	46	25	51	25	622	67.4
PSA3335_10290	ARD11419.1		41.65	37	8	14	8	179	18.6
PSA3335_10360	ARD11432.1	pilW	19.66	31	8	11	8	252	28.9
PSA3335_10365	ARD14571.1		30.15	20	5	9	5	334	35.1
PSA3335_10380	ARD11435.1		40.28	33	7	14	7	213	22.8
PSA3335_10385	ARD11436.1	bamB	120.01	52	15	44	15	384	40.9
PSA3335_10405	ARD11440.1		19.7	26	3	5	3	144	14.5
PSA3335_10790	ARD11507.1		135.64	55	13	46	13	260	28.4
PSA3335_10795	ARD11508.1		63.94	29	7	25	7	137	14.7
PSA3335_10805	ARD11510.1	adk	27.88	47	7	15	7	215	23.3
PSA3335_10930	ARD11533.1	pyrH	22.8	23	5	6	5	247	26.6
PSA3335_10960	ARD11539.1	bamA	128.15	40	22	44	22	791	87
PSA3335_10965	ARD11540.1		43.17	44	10	25	10	167	18.9
PSA3335_10985	ARD11544.1	lpxB	26.47	24	6	7	6	380	41.5
PSA3335_11010	ARD11549.1		108	35	14	38	14	543	59.8
PSA3335_11070	ARD11561.1		20.07	36	6	6	6	288	30.3
PSA3335_11215	ARD11586.1		44.44	27	8	17	8	532	56.1
PSA3335_11255	ARD11594.1	bamC	154.94	63	21	49	21	372	40.5
PSA3335_11630	ARD11659.1		13.46	26	4	7	4	224	24.1
PSA3335_11700	ARD11672.1	flgM	65.2	80	9	21	9	104	11
PSA3335_11750	ARD11682.1	flgE	14.6	18	4	5	4	441	45.8
PSA3335_11790	ARD11690.1	flgK	69.19	38	17	21	17	686	69.9
PSA3335_11795	ARD11691.1		53.33	30	10	16	10	530	54.9
PSA3335_11815	ARD11695.1		267.99	40	9	95	9	282	29.3
PSA3335_11825	ARD11697.1	fliD	196.09	61	22	68	22	492	49.4
PSA3335_12130	ARD11755.1		65.84	32	13	25	12	521	57
PSA3335_12245	ARD11777.1		11.95	24	2	4	2	135	14.3
PSA3335_12250	ARD11778.1		19.8	33	11	14	11	332	36.7
PSA3335_12380	ARD11803.1		37.02	45	8	11	8	201	20.9
PSA3335_12395	ARD11806.1	efeO	84.12	50	14	37	14	274	30.3
PSA3335_12400	ARD11807.1	efeB	9.71	10	5	6	5	440	47.7
PSA3335_12405	ARD11808.1	efeO	73.95	45	15	27	15	403	43.1
PSA3335_12480	ARD11823.1	katB	74.48	48	21	36	21	501	55.6
PSA3335_12495	ARD11825.1		6.93	11	2	2	2	293	31.6
PSA3335_12520	ARD11829.1		62.21	31	18	21	18	684	74.6
PSA3335_12660	ARD11855.1		287.07	73	31	116	31	405	44.6
PSA3335_12910	ARD11904.1		44.56	61	13	18	13	313	33.4
PSA3335_13020	ARD11924.1		16.23	16	9	10	9	728	78.5
PSA3335_13445	ARD11995.1		22.02	36	6	10	6	259	27.4
PSA3335_13740	ARD12041.1		55.73	27	11	22	9	541	58.4
PSA3335_13780	ARD12049.1	pstS	30.1	39	11	14	11	339	36.4
PSA3335_13840	ARD12061.1		9.76	18	5	6	5	337	37.2
PSA3335_13920	ARD14603.1		3.46	15	2	3	2	162	17.2
PSA3335_13970	ARD12086.1		49.54	39	14	25	14	345	38.5
PSA3335_14020	ARD12096.1		12.74	10	4	7	4	472	52
PSA3335_14045	ARD12101.1		8.34	23	3	5	3	162	17.7
PSA3335_14200	ARD12127.1		151.83	40	19	49	18	540	57.7
PSA3335_14385	ARD12159.1		22.11	22	3	7	3	207	22.2
PSA3335_14390	ARD14606.1		59.55	40	17	22	17	559	60.6
PSA3335_14675	ARD12208.1	gnd	71.28	27	7	26	7	324	35.1
PSA3335_14710	ARD12215.1		14.13	22	3	6	3	116	12.4
PSA3335_14770	ARD12226.1		16.08	25	7	8	7	364	40.2
PSA3335_14795	ARD12231.1		41.71	13	7	16	4	642	68.6
PSA3335_15135	ARD12290.1		32.91	16	5	20	5	255	28.6
PSA3335_15345	ARD12326.1	arnB	29.47	25	7	16	7	382	41.5
PSA3335_15350	ARD12327.1	arnC	6.75	12	4	4	4	337	37.6
PSA3335_15420	ARD12338.1		12.3	6	4	4	4	807	88.1
PSA3335_15430	ARD12340.1		76.64	38	10	23	10	339	35.4
PSA3335_15660	ARD12380.1		22.76	23	8	9	8	438	48.5
PSA3335_15855	ARD12410.1	modA	17.26	31	6	8	6	255	27
PSA3335_16185	ARD12465.1		162.2	43	30	64	30	802	86.8
PSA3335_16370	ARD12493.1		12.11	18	4	4	4	359	39.5
PSA3335_16420	ARD12502.1		30.92	33	9	10	9	283	30.7
PSA3335_16520	ARD12520.1		67.93	43	15	21	15	433	46.4
PSA3335_16615	ARD12535.1	metH	67.41	26	24	34	24	1239	135.8
PSA3335_16710	ARD12549.1		57.29	26	24	31	24	1172	131
PSA3335_16735	ARD12553.1		61.03	21	7	18	7	440	48.1
PSA3335_16770	ARD12560.1		8.86	22	3	3	3	184	19.4
PSA3335_16940	ARD12587.1		24.09	21	6	7	6	341	36.8
PSA3335_17010	ARD14645.1	mqo	102.25	42	18	36	18	547	60
PSA3335_17105	ARD12615.1		16.62	40	8	8	8	260	28.2
PSA3335_17160	ARD12624.1		11.13	31	2	5	2	80	8.1
PSA3335_17190	ARD12630.1		7.67	8	3	4	3	382	41.4
PSA3335_17250	ARD12641.1		10.03	41	4	4	4	181	19.1
PSA3335_17265	ARD12644.1		100.19	38	18	39	15	641	69.1
PSA3335_17495	ARD12687.1		70.41	33	20	27	20	789	83.8
PSA3335_17565	ARD12701.1		50.51	18	9	19	8	629	67.6
PSA3335_17595	ARD12707.1		26.31	6	3	11	2	537	57.4
PSA3335_17605	ARD12709.1		16.81	21	6	7	6	306	33.2
PSA3335_17610	ARD12710.1		129.91	46	23	48	22	661	71.5
PSA3335_17940	ARD12771.1		9.24	24	2	4	2	113	11.6
PSA3335_17950	ARD12773.1		37.81	30	8	15	8	341	36.7
PSA3335_17980	ARD12779.1		101.17	66	16	31	16	319	33.8
PSA3335_17985	ARD12780.1		145.48	38	6	49	6	74	8.1
PSA3335_18065	ARD12795.1		59.73	43	5	23	5	74	8.2
PSA3335_18090	ARD12797.1		32.82	32	9	13	9	418	45.9
PSA3335_18500	ARD12871.1	dacB	20.41	20	7	8	7	488	53
PSA3335_18570	ARD12881.1		835.56	45	18	300	18	344	36.6
PSA3335_18645	ARD12896.1		21.76	12	5	7	5	511	57
PSA3335_18700	ARD12907.1	oprI	50.81	51	6	22	6	83	8.8
PSA3335_18715	ARD12910.1		36.41	46	12	17	12	321	34.4
PSA3335_18725	ARD12912.1		6.09	10	2	3	2	201	21.2
PSA3335_18805	ARD12927.1		10.08	23	2	5	2	92	10
PSA3335_18880	ARD12940.1	fabB	69.58	36	9	25	9	407	43.1
PSA3335_18950	ARD12954.1	gltA	129.95	42	17	57	17	429	47.5
PSA3335_18955	ARD12955.1		17.29	37	5	5	5	203	22.4
PSA3335_18990	ARD12960.1		18.7	18	3	7	3	309	31.3
PSA3335_19020	ARD12965.1		39.4	11	6	19	6	436	47.7
PSA3335_19160	ARD12988.1		34.5	22	14	17	14	743	81.2
PSA3335_19350	ARD13023.1	tal	112.22	61	20	48	20	308	33.5
PSA3335_19370	ARD13027.1		24.91	20	5	13	5	233	25.6
PSA3335_19650	ARD13077.1		70.06	27	15	27	15	695	77.8
PSA3335_19890	ARD13116.1	zipA	107.05	45	10	39	10	289	32.5
PSA3335_19960	ARD13130.1		17.47	29	5	6	5	261	29.7
PSA3335_19990	ARD13136.1		86.41	37	18	32	15	642	68.1
PSA3335_20085	ARD13155.1		7.27	8	5	5	5	722	79.4
PSA3335_20130	ARD14671.1		38.07	15	4	12	3	544	59.1
PSA3335_20175	ARD13170.1		30.77	29	4	8	4	189	19.9
PSA3335_20230	ARD13180.1		39.07	25	13	14	13	618	69.8
PSA3335_20250	ARD13184.1	fabI	128.7	44	15	54	15	264	27.9
PSA3335_20255	ARD13185.1		154.31	47	31	57	31	627	68.9
PSA3335_20315	ARD13193.1		9.84	12	6	6	6	590	65.7
PSA3335_20410	ARD13208.1		34.58	42	7	13	7	272	28.3
PSA3335_20435	ARD13211.1	purF	148.19	49	17	48	17	502	55.6
PSA3335_20465	ARD14676.1	truA	15.88	22	5	7	5	274	30.8
PSA3335_20470	ARD13217.1		95.37	30	21	32	21	942	99
PSA3335_20530	ARD13228.1	fabF	19.15	14	5	8	5	414	43.2
PSA3335_20640	ARD13249.1		57.22	24	15	26	15	815	88.9
PSA3335_20745	ARD13268.1		18.12	32	6	6	6	355	38.4
PSA3335_20780	ARD13275.1		130.27	40	28	59	28	704	78.6
PSA3335_20805	ARD13279.1		135.74	39	12	46	12	257	26.9
PSA3335_20815	ARD13281.1		11.18	24	5	8	5	172	18.7
PSA3335_20880	ARD13292.1		44.74	37	13	19	13	312	35.7
PSA3335_20955	ARD13306.1		22.15	47	5	11	5	126	13.3
PSA3335_21210	ARD13347.1		31.69	37	4	11	4	102	11.3
PSA3335_21215	ARD13348.1		42.14	36	10	17	10	387	42.7
PSA3335_21260	ARD13356.1		4.13	6	2	3	2	337	36.4
PSA3335_21340	ARD13369.1	bamA	14.37	5	3	6	3	790	86.9
PSA3335_21540	ARD13403.1		35.78	43	9	13	9	258	28
PSA3335_21650	ARD13424.1		15.36	16	6	10	6	161	18.2
PSA3335_21655	ARD13425.1		33.02	37	14	15	14	449	50.5
PSA3335_21765	ARD13446.1		48.64	41	13	22	13	390	42.8
PSA3335_22020	ARD13487.1		52.61	44	9	21	9	252	28.5
PSA3335_22055	ARD13492.1	htpX	28.14	21	5	9	5	295	32.3
PSA3335_22300	ARD13536.1		65.95	44	7	24	7	175	18.8
PSA3335_22345	ARD14697.1		89.52	34	13	31	13	424	45.4
PSA3335_22375	ARD13550.1	cobT	11.79	12	3	3	3	350	36.2
PSA3335_22445	ARD13564.1		34.71	27	9	13	9	367	38.6
PSA3335_22465	ARD13568.1		90.72	60	15	31	15	237	26.3
PSA3335_22515	ARD13577.1		19.37	33	4	5	4	155	16.9
PSA3335_22545	ARD13583.1		2.21	6	2	5	2	450	47.5
PSA3335_22550	ARD13584.1		42.16	30	10	14	10	448	50
PSA3335_22565	ARD13587.1		19.02	22	7	11	7	262	28.5
PSA3335_22590	ARD13590.1		262.8	44	38	89	38	970	107.9
PSA3335_22840	ARD13631.1		63.94	35	9	21	9	340	38.3
PSA3335_23015	ARD13664.1		18.09	38	10	14	10	283	30.9
PSA3335_23035	ARD13668.1	ggt	28.6	27	10	13	10	575	61
PSA3335_23230	ARD13701.1		28.93	9	5	9	5	691	74.1
PSA3335_23375	ARD13727.1		25.44	35	4	8	4	234	24.2
PSA3335_23785	ARD13801.1	lptE	74.03	49	7	26	7	201	22.1
PSA3335_23820	ARD13808.1		135.53	49	17	53	17	386	42.4
PSA3335_23825	ARD13809.1		24.45	40	13	19	13	342	36.8
PSA3335_24025	ARD13846.1	accB	29.86	45	4	9	4	151	16.1
PSA3335_24140	ARD14715.1		16.17	16	7	8	7	457	50.8
PSA3335_24300	ARD13893.1	osmE	39.88	38	5	15	5	112	12.5
PSA3335_24405	ARD13912.1		38.76	50	6	15	6	149	15.7
PSA3335_24450	ARD13919.1		45.39	30	6	16	6	228	24.3
PSA3335_24485	ARD13926.1		53.13	43	8	20	8	231	25.3
PSA3335_24535	ARD13936.1		56.57	55	10	20	10	248	27.5
PSA3335_24585	ARD13946.1	msbA	63.22	30	14	23	13	600	65.8
PSA3335_24625	ARD13954.1		74.19	28	15	32	15	585	65.5
PSA3335_24755	ARD13978.1	mscK	46.86	20	18	21	18	1129	125.5
PSA3335_24910	ARD14008.1	proC	30.38	34	7	11	7	272	28
PSA3335_25000	ARD14024.1		64.32	31	15	28	15	625	67.7
PSA3335_25005	ARD14025.1		192.57	75	14	67	14	192	20.6
PSA3335_25015	ARD14027.1		69.61	41	20	28	20	624	66.9
PSA3335_25280	ARD14076.1	pilQ	33.96	23	13	18	13	701	75.5
PSA3335_25305	ARD14081.1		61.53	26	17	26	17	814	89.5
PSA3335_25400	ARD14098.1	ubiB	25.94	24	10	10	10	539	62.3
PSA3335_25415	ARD14101.1		40.97	59	4	9	4	91	10
PSA3335_25435	ARD14105.1		39.8	15	7	16	5	638	68.2
PSA3335_25445	ARD14107.1	mdoH	57.69	17	12	20	12	860	97
PSA3335_25450	ARD14726.1		215.59	51	29	80	29	632	70.5
PSA3335_25540	ARD14124.1	tcyJ	45.82	50	14	18	14	265	28.8
PSA3335_25605	ARD14134.1		35.25	39	10	11	10	362	39.1
PSA3335_25775	ARD14165.1		71.09	39	17	28	16	528	58.3
PSA3335_25795	ARD14169.1		171.33	33	24	62	24	861	92
PSA3335_25855	ARD14180.1		34.97	57	8	14	8	245	26.6
PSA3335_25865	ARD14182.1	exbB	29.46	17	4	10	4	317	33.4
PSA3335_26075	ARD14213.1		232.13	50	17	75	17	453	48.8
PSA3335_26110	ARD14739.1		7.8	10	4	5	4	440	49
PSA3335_26115	ARD14220.1		42.14	41	15	25	15	445	46.8
PSA3335_26195	ARD14232.1		39.82	35	11	21	11	238	26
PSA3335_26225	ARD14238.1		55.04	56	11	15	11	257	27.9
PSA3335_26275	ARD14247.1	ppk1	89.65	36	23	36	23	736	82.6
PSA3335_26410	ARD14746.1		29.1	28	9	11	9	412	45.4
PSA3335_26445	ARD14275.1		73.72	78	16	29	16	260	28.1
PSA3335_26515	ARD14285.1		15.83	30	3	4	3	108	11.9
PSA3335_26695	ARD14317.1		10.2	28	5	7	5	185	20.5
PSA3335_26885	ARD14352.1		11.95	50	4	5	4	145	15.3
PSA3335_26925	ARD14360.1		24.77	30	8	14	8	364	39.8
PSA3335_26930	ARD14361.1		75.59	59	16	34	16	365	39.7
PSA3335_27350	ARD14427.1		12.3	18	7	9	7	539	60.5
PSA3335_27475	ARD14451.1		82.49	63	10	32	10	156	16.9
PSA3335_27525	ARD14460.1	yidC	37.29	18	9	18	9	563	61.8
